# Supplementary material for: The Effects of Extender Energetic Substrate Type on Goat Sperm Stored at 17 °C
Source: Biology (Basel). 2025 Jun 27;14(7):782. doi: 10.3390/biology14070782 (PMC12292228; doi:10.3390/biology14070782)
Supplement: Supplementary file 1 [file biology-14-00782-s001.zip]

Archive with 1 entries (1 files):
- biology-3693416-supplementary.pdf
